# Supplementary material for: Exploring the Epicarp Potential from Acrocomia aculeata Fruits: Chemical Analysis, Antioxidant and Antimicrobial Activities
Source: Antioxidants (Basel). 2025 Feb 4;14(2):181. doi: 10.3390/antiox14020181 (PMC11852208; doi:10.3390/antiox14020181)
Supplement: Supplementary file 1 [file antioxidants-14-00181-s001.zip]

Archive with 1 entries (1 files):
- antioxidants-3401614-supplementary.pdf
